# Supplementary material for: Graphene-Enhanced FePO4 Composites with Superior Electrochemical Performance for Lithium-Ion Batteries
Source: Materials (Basel). 2025 Jul 31;18(15):3604. doi: 10.3390/ma18153604 (PMC12348126; doi:10.3390/ma18153604)
Supplement: Supplementary file 1 [file materials-18-03604-s001.zip]

Archive with 1 entries (1 files):
- materials-3739589-supplementary.pdf
